# Supplementary material for: New PAM Improves the Single-Base Specificity of crRNA-Guided LbCas12a Nuclease
Source: Life (Basel). 2022 Nov 18;12(11):1927. doi: 10.3390/life12111927 (PMC9698171; doi:10.3390/life12111927)
Supplement: Supplementary file 1 [file life-12-01927-s001.zip]

Archive with 1 entries (1 files):
- life-1975193-supplementary.xlsx
