# Supplementary material for: New PAM Improves the Single-Base Specificity of crRNA-Guided LbCas12a Nuclease
Source: Life (Basel). 2022 Nov 18;12(11):1927. doi: 10.3390/life12111927 (PMC9698171; doi:10.3390/life12111927)
Supplement: Supplementary file 1 [file life-12-01927-s001.zip › life-1975193-supplementary.xlsx]

## Sheet: Лист1
Name	Secuence (5’- 3’)	Purpose
Cas 12a crRNA forward Primer	GAA ATT AAT ACG ACT CAC TAT AGG TAA TTT CTA CTA AGT GTA GA	Forward primer for crRNAs synthesis
Cas12a crRNA WT	AAT GGA TTA CAT TTT GTA TAA TCT ACA CTT AGT AGA AAT TA	Reverse primer for crRNAs synthesis
Cas12a RNA mut1	AAT GGA TTA CAT TTT GTA TTA TCT ACA CTT AGT AGA AAT TA	Reverse primer for crRNAs synthesis
Cas12a crRNA mut2	AAT GGA TTA CAT TTT GTA AAA TCT ACA CTT AGT AGA AAT TA	Reverse primer for crRNAs synthesis
Cas12a crRNA mut3	AAT GGA TTA CAT TTT GTT TAA TCT ACA CTT AGT AGA AAT TA	Reverse primer for crRNAs synthesis
Cas12a crRNA mut4	AAT GGA TTA CAT TTT GAA TAA TCT ACA CTT AGT AGA AAT TA	Reverse primer for crRNAs synthesis
Cas12a crRNA mut5	AAT GGA TTA CAT TTT CTA TAA TCT ACA CTT AGT AGA AAT TA	Reverse primer for crRNAs synthesis
Cas12a crRNA mut6	AAT GGA TTA CAT TTA GTA TAA TCT ACA CTT AGT AGA AAT TA	Reverse primer for crRNAs synthesis
Cas12a crRNA mut7	AAT GGA TTA CAT TAT GTA TAA TCT ACA CTT AGT AGA AAT TA	Reverse primer for crRNAs synthesis
Cas12a crRNA mut8	AAT GGA TTA CAT ATT GTA TAA TCT ACA CTT AGT AGA AAT TA	Reverse primer for crRNAs synthesis
Cas12a crRNA mut9	AAT GGA TTA CAA TTT GTA TAA TCT ACA CTT AGT AGA AAT TA	Reverse primer for crRNAs synthesis
Cas12a crRNA mut10	AAT GGA TTA CTT TTT GTA TAA TCT ACA CTT AGT AGA AAT TA	Reverse primer for crRNAs synthesis
Cas12a crRNA mut11	AAT GGA TTA GAT TTT GTA TAA TCT ACA CTT AGT AGA AAT TA	Reverse primer for crRNAs synthesis
Cas12a crRNA mut12	AAT GGA TTT CAT TTT GTA TAA TCT ACA CTT AGT AGA AAT TA	Reverse primer for crRNAs synthesis
Cas12a crRNA mut13	AAT GGA TAA CAT TTT GTA TAA TCT ACA CTT AGT AGA AAT TA	Reverse primer for crRNAs synthesis
Cas12a crRNA mut14	AAT GGA ATA CAT TTT GTA TAA TCT ACA CTT AGT AGA AAT TA	Reverse primer for crRNAs synthesis
Cas12a crRNA mut15	AAT GGT TTA CAT TTT GTA TAA TCT ACA CTT AGT AGA AAT TA	Reverse primer for crRNAs synthesis
Cas12a crRNA mut16	AAT GCA TTA CAT TTT GTA TAA TCT ACA CTT AGT AGA AAT TA	Reverse primer for crRNAs synthesis
Cas12a crRNA mut17	AAT CGA TTA CAT TTT GTA TAA TCT ACA CTT AGT AGA AAT TA	Reverse primer for crRNAs synthesis
Cas12a crRNA mut18	AAA GGA TTA CAT TTT GTA TAA TCT ACA CTT AGT AGA AAT TA	Reverse primer for crRNAs synthesis
Cas12a crRNA mut19	ATT GGA TTA CAT TTT GTA TAA TCT ACA CTT AGT AGA AAT TA	Reverse primer for crRNAs synthesis
Cas12a crRNA mut20	TAT GGA TTA CAT TTT GTA TAA TCT ACA CTT AGT AGA AAT TA	Reverse primer for crRNAs synthesis
Cas12a crRNA mut20с	CAT GGA TTA CAT TTT GTA TAA TCT ACA CTT AGT AGA AAT TA	Reverse primer for crRNAs synthesis
Cas12a crRNA mut20g	GAT GGA TTA CAT TTT GTA TAA TCT ACA CTT AGT AGA AAT TA	Reverse primer for crRNAs synthesis
Cas12a crRNA mut19c	ACT GGA TTA CAT TTT GTA TAA TCT ACA CTT AGT AGA AAT TA	Reverse primer for crRNAs synthesis
Cas12a crRNA mut19g	AGT GGA TTA CAT TTT GTA TAA TCT ACA CTT AGT AGA AAT TA	Reverse primer for crRNAs synthesis
Exo1_F_WT	TCTCCAGTCAAGGACAATATCC	Primers for the synthesis of the 395 bp Exo1 fragment
Exo1_R_WT	TCTAAGTGGCTGTAGGCACC	Primers for the synthesis of the 395 bp Exo1 fragment
Exo1 R PAM2	AGAAAGTCACAAAGTTTATATACAAA	Primers for mutagenic PCR, to replace the Exo1 PAM TTAA sequence with TTTA.
Exo1 F PAM2	TTTGTATATAAACTTTGTGACTTTCT	Primers for mutagenic PCR, to replace the Exo1 PAM TTAA sequence with TTTA.
Pde6b atg For	ATGAGCCTCAGTGAGGAAC	PCR on external primers Pde6
Pde6b gag Rev	CTCTGCCACATCCTGCAC	PCR on external primers Pde6
Pr F DelTT_pde6_newPAM	CATGCCGACCGCTTAAGCCT	PCR on internal primers Pde6b
Pr R DelTT_pde6_new	CAGAGTCAGGGGGCACCAGG	PCR on internal primers Pde6b
Cas12a crRNA R_Pde6_20	CTGGCGGTACATAAAGAGGCATCTACACTTAGTAGAAATTA	Reverse primer for transcription of Pde6b guide RNA
Cas 12a crRNA For	GAA ATT AAT ACG ACT CAC TAT AGG TAA TTT CTA CTA AGT GTA GA	Forward primer for transcription of Pde6b guide RNA
(C)5	ROX-CCCCC-BHQ-1	Reporter Sequence
Т( С )10T	ROX-TCCCCCCCCCCT-BHQ-1	Reporter Sequence
Т( С )16T	ROX-TCCCCCCCCCCCCCCCCT-BHQ-1	Reporter Sequence
TTATT	6’FAM TTATT BHQ-1	Reporter Sequence
(TTATT)2	6’FAM TTATTTTATT BHQ-1	Reporter Sequence
(TTATT)4	6’FAM TTATTTTATTTTATTTTATT BHQ-1	Reporter Sequence
T12	6’FAM TTTTTTTTTTTT BHQ-1	Reporter Sequence
